# Supplementary material for: Barriers to the hospital treatment among Bede snake charmers in Bangladesh with special reference to venomous snakebite
Source: PLoS Negl Trop Dis. 2023 Oct 2;17(10):e0011576. doi: 10.1371/journal.pntd.0011576 (PMC10545105; doi:10.1371/journal.pntd.0011576)
Supplement: S1 File — (XLSX) [file pntd.0011576.s001.xlsx]

## Sheet: code,sub-category,category
S=survival Case,O=Ojha(Traditional Hearer),D=Death Case
Treatment Option
	Base sentence	Code	Sub-category	Category
S1-1	Yes, I received an injection.	Recieved an injection	Hospital Treatment	Treatment Option
S1-2	I went to the hospital in Mogbazar, Dhaka.	Visit Hospital in Dhaka	Hospital Treatment	Treatment Option
S3-4	Then I was taken to the medical college hospital. I was hospitalized and received treatment.	hospitalized and received medical treatment	Hospital Treatment	Treatment Option
S3-6	After that, I went to the hospital.	Hospital visit after appling Tourniquet application	Hospital Treatment	Treatment Option
S7-3	Then I went to the hospital, the brother (hospital staff) of the hospital confirmed not poisoned. Then I removed the band, then no problem.	Removing tourniquet by the Hospital Staff	Hospital Treatment	Treatment Option
S12-2	When someone is bitten by a venomous snake, there is an injection available that can neutralize the snake's venom.	Antivenom for snakebite	Hospital Treatment	Treatment Option
S12-3	Yes, the injection can neutralize the snake's venom and save lives.	Antivenom for snakebite	Hospital Treatment	Treatment Option
S16-5	The immediate response to a snake bite is to go to the hospital and receive specific injections for snakebite	Swift Action: Hospital Visitation and Antivenom for Snakebite Treatment	Hospital treatment	Treatment Option
S32-4	Nowadays, doctors administer antivenom by injecting the patient while referencing the picture of the snake.	Antivenom Administration	Hospital Treatment	Treatment Option
S33-3	Medical professionals, like those at Dhaka College Medical, provide appropriate treatment for snakebites.	Snakebite Treatment by Medical Professionals	Hospital Treatment	Treatment Option
S33-4	This often involves administering injections to counteract the venom's effects.	Effectiveness of Injection	Hospital Treatment	Treatment Option
S2-2	Yes. After that just spelled the mantra.	Spelled Mantra	Traditional Treatment	Treatment Option
S3-5	I tied a tourniquet tightly above the bite site.	Tourniquet Application	Traditional Treatment	Treatment Option
S3-7	When I got bitten, I immediately tied a bandage just above the bite site. Then I tied it a bit higher, using a belt.	Tourniquet Application after Snakebite immediately	Traditional Treatment	Treatment Option
S5-3	Treated by Kabiraji, Ayurvedic medicine (Herbal medicine)	Herbal Medicine for the snakebite treatment	Traditional Treatment	Treatment Option
S6-5	In our area, snake bites are often treated this way. (Traditional Treatment)	Traditional Treatment Practices in the Community	Traditional Treatment	Treatment Option
S7-2	I tied a little bit above the bite site with a band to prevent the poison from going to my brain and up before going to a hospital.	Tourniquet Application to prevent the venom circulation	Traditional Treatment	Treatment Option
S13-1	Yes, I tied it myself.	Tourniquet Application	Traditional Treatment	Treatment Option
S13-2	I had some medicine made from parts of trees, called "gach gachra."	Name of Herbal Medicine	Traditional Medicine	Treatment Option
S13-3	Yes, I used that traditional medicine made from tree parts instead.	Used herbal medicine	Traditional Treatment	Treatment Option
S15-4	After my eyes turned blue, I found relief by consuming the juice extracted from the leaves of a specific tree. It helped improve my condition.	Improve condition by the leaves of the tree	Traditional Treatment	Treatment Option
S15-7	The medications applied to the snakebite are different depending on the kind of snake. Mostly, these are herbal pastes.	Herbal Pastes for Snakebite Management Based on Snake Species	Traditional Treatment	Treatment Option
S15-8	Use of mantras is an inseparable part of the cure we provide for snakebites.	Mantra for Snakebite Treatment	Traditional Treatment	Treatment Option
S15-10	When the snake bit me, I tied it up. My hand swelled and turned blue. Then, I was fed leaves of Porosmoni.	Appling Tourniquet and Herbal Medicine for the Treatment	Traditional Remedy and Treatment	Treatment Option
S17-2	Ojhas recite spells and perform rituals, often involving trees, to treat snakebite, believing that they can extract the poison.	Spells and Rituals for snakebite Treatment	Traditional Treatment	Treatment Option
S17-3	Specific trees, such as Moniraj, are associated with traditional treatments. The belief is that reciting spells and performing rituals using these trees can counteract the snake bite's effects.	Healing Beliefs of Trees	Traditional Treatment	Treatment Option
S17-4	Traditional treatment involves a combination of spiritual beliefs and the healing properties of specific trees or plants.	Combination of Spiritual Beliefs	Traditional Treatment	Treatment Option
S19-1	I didn't have any specific medication for it. I used a band to tie it up.	Use tourniquet	Traditional Treatment	Treatment Option
S20-1	The Ojha used herbs and recited spells to treat the snakebite. .	Herbal Medicine and Mantra	Traditional Treatment	Treatment Option
S20-3	The poison was neutralized using a liquid from a specific tree after tying a cloth around the affected area.	Neutralized by herbal medicine and tourniquet	Traditional Treatment	Treatment Option
S22-7	It's not possible to show a direct physical representation of the tree, but the tree medicine can be provided for protection against snakebites.	Effectiveness of Tree Medicine	Traditional Treatment	Treatment Option
S22-8	The tree medicine ensures that even if you get bitten, nothing will happen as long as you keep your body tied up.	Effectiveness of Tree Medicine	Traditional Treatment	Treatment Option
S23-2	I use my mouth to suck out the venom instead of using a tourniquet or other methods.	suction instead tourniquet or other	Traditional Treatment	Treatment Option
S23-3	Sucking out the venom by mouth is believed to aid in the patient's healing process, despite being painful.	Belief in Sucking Out Venom	Traditional Treatment	Treatment Option
S23-4	The method of sucking out venom is a tradition inherited from previous generations of snake catchers.	Inherited Tradition of Venom Extraction	Traditional Treatment	Treatment Option
S23-5	Tying the affected area is also an important aspect of the treatment alongside the traditional method.	Importance of Tying the Affected Area	Traditional Treatment	Treatment Option
S27-2	Traditional herbal treatments like Ojha treatment are no longer as effective or widely used and involve a complex treatment process.	Ineffectiveness of Traditional Medicine	Traditional Treatment	Treatment Option
S28-2	I used traditional herbal medicine made from plants to treat myself when I was bitten while working with snakes.	Use of Traditional Herbal Medicine	Traditional Treatment	Treatment Option
S28-3	I relied on herbal medicine derived from trees to cope with snakebites and consumed it whenever I was bitten.	Consumption of Medicinal Tree-based Remedies	Traditional Treatment	Treatment Option
S28-6	Consuming the tree medicine was considered sufficient for treatment during snake-charming shows.	Use of Tree Medicine for Snakebite Treatment	Traditional Treatment	Treatment Option
S28-7	In the past, we relied on tree medicine for snakebite treatment and found it more effective than hospital treatments.	Effectiveness of tree medicine	Traditional Treatment	Treatment Option
S28-8	We used to consume tree medicine and didn't feel unsafe while interacting with snakes.	Effectiveness of tree medicine	Traditional Treatment	Treatment Option
S29-2	To counteract the venom, I followed a traditional method involving heating a blade, extracting venom, and using a band.	Venom Extraction and Tourniquet	Traditional Treatment	Treatment Option
S29-3	I used raw and dried cilantro, along with salt, to manage the snakebite.	Application of Cilantro and Salt	Traditional Treatment	Treatment Option
S29-4	I have not experienced any side effects after using traditional treatment methods.	No Side Effects of the traditional treatment	Traditional Treatment	Treatment Option
S30-1	When I was bitten, I treated the bite myself using traditional methods and remedies.	Use of Traditional Methods for Self-Treatment	Traditional Treatment	Treatment Option
S30-3	I used a medicinal plant called Ban to flush out the poisoned blood from the snakebite.	Use of Medicinal Plant for Treatment	Traditional Treatment	Treatment Option
S30-4	I knew the snake had no poison, so I removed the contaminated blood using a band.	Removal of Contaminated Blood due to Non-Venomous Snake	Traditional Treatment	Treatment Option
S32-2	Tying the affected area tightly is crucial to prevent the venom from spreading.	Use Tourniquet	Traditional Treatment	Treatment Option
S32-3	Additionally, sucking out the venom by cutting the area helps remove the poison.	Sucking out Venom	Traditional Treatment	Treatment Option
S33-2	Traditional remedies, such as using plant-based solutions, are no longer considered effective.	Ineffective of Herbal Medicine	Traditional Treatment	Treatment Option
D3-2	Used a horn to draw out the venom from the snakebite point	Suction by a Horn	Traditional Treatment	Treatment Option
D3-4	The treatment by the Ojha did not have any effect.	Ineffectiveness of Traditional Treatment	Traditional Treatment	Treatment Option
O2-2	There is a tree that I know of. It has the ability to neutralize snake venom in the body. It can turn the poison into water. In our practice, we use the properties of certain trees. It is a unique method that we have been using.	Utilizing herbalproperties for snakebite treatment	Traditional Treatment	Treatment Option
O2-5	The medicine made from the tree helps alleviate the effects of the snakebite.	Efficacy of Tree Medicine in Alleviating Snakebite Effects	Traditional Treatment	Treatment Option
O2-7	Consuming the medicine properly helps neutralize the snake's poison.	Efficacy of Traditional Medicine in Snakebite Treatment	Traditional Treatment	Treatment Option
O2-8	In case of a snakebite, we follow an Ojha treatment method. First, I would suck out the venom from the bite wound to remove the poison. Then, I would administer the tree medicine to neutralize any remaining poison. This traditional treatment has been effective in mitigating the effects of snakebites.	Venom and Administering Herbal Medicine for Snakebite Treatment	Traditional Treatment	Treatment Option
O3-1	Yes, I have treated people using spells.	Spells and Rituals	Traditional Treatment	Treatment Option
O4-1	We mostly use the herbs, a tourniquet to prevent venom circulation, and a mantra.	Tourniquet, mantra for the snakebite treatment	Traditional Treatment	Treatment Option
O4-4	I use my mouth to suck out the poison from snake bites.	Suction for the snakebite treatment	Traditional Treatment	Treatment Option
O4-5	Apart from that, I also rely on the medicinal properties of certain trees, especially those found in the area.	Utilizing local plant-based remedies for treatment	Traditional Medicine and Natural Remedies	Treatment Option
O5-1	I would perform a healing ritual involving the horn.	Ritual healing practices involving the use of horns	Traditional Medicine and Natural Remedies	Treatment Option
O5-2	We also apply local compression to the affected area and administer oral herbal treatments.	Local compression and oral herbal treatments	Traditional Medicine and Natural Remedies	Treatment Option
O6-1	Suppose, a snake has bitten here, I will tie here. This tie will prevent the upward flow of poison. Then this area will have to be torn by a blade to shed all the poisonous blood. So, the poison will flow out along with blood. You will only be saved.	Tourniquet and Incision for Snakebite Treatment	Traditional Treatment	Treatment Option
O6-2	But it is critical to saving humans if poison flows upward of your body.	Proper Tourniquet Placement	Traditional Treatment	Treatment Option
O7-1	We tie a bandage above the knee to prevent the poison from circulating further. That is how we treat a snake bite on the leg.	Bandaging and Circulation Control	Traditional Treatment	Treatment Option
O7-2	We have the Moniraj tree, that is used for medicinal purposes.	Herbal Medicine	Traditional Treatment	Treatment Option
O8-1	Mostly these medications are herbal pastes, such as flame lily, Dutchman's pipe , Indian snakeroot	Herbal Medicine for Snakebite Treatment	Traditional Treatment	Treatment Option
O9-1	First, we tightly tie the affected area. Then we test the snake to determine if it is venomous or not.	Tourniquet Application and Venomous Testing	Traditional Treatment	Treatment Option
O10-1	We have some medicinal plants, and we also use blades as part of the treatment.	Herbal Medicine and Incision	Traditional Treatment	Treatment Option
O11-1	After a snake bite, I suck and pull out the poison using my mouth.	Suction for Snakebite Treatment	Traditional Treatment	Treatment Option
O11-2	There are certain trees and plants like Moniraj, Asthmamuni, Taruk Mani, which are believed to have healing properties.	Herbal Medicine	Traditional Treatment	Treatment Option
O13-1	Yes, that's correct. The bands help to stop the circulation, and we suck out the venom from the bite area.	Tourniquet and Suction	Traditional Treatment	Treatment Option
O13-2	Yes, medicinal plants have great power. We utilize the power of herbal medicines in our treatments. After removing the poison, we apply the medicine and massage it onto the affected area.	Effect of Herbal Medicine	Traditional Treatment	Treatment Option
O14-1	I suck out polluted blood using a Singa (a traditional instrument) to cure infections. When someone is bitten by a snake, we treat them by reciting spells.	Suction and Mantra	Traditional Treatment	Treatment Option
O15-2	We don't have cow horns, so we use human-made horns. For snakebites, we place the horns on the affected area.	Use of Human-made Horns	Traditional Treatment	Treatment Option
O15-3	Yes, we use various medicinal plants, such as White Shyajavati, Moniraj, Nagmani, Nag's son, Singa, and Tapu.	Herbal Medicine	Traditional Treatment	Treatment Option
S34-1	The traditional remedies, like the mehndi tree, did not have the desired effect. Nowadays, traditional remedies are not as effective as they used to be.	Ineffectiveness of Traditional Remedies	Traditional Treatment	Treatment Option
S5-2	No, I didn't go to the hospital,	No Hospital Visit	No Treatment	Treatment Option
S5-4	No, I didn't. Poison doesn't affect me, so I didn't feel the need to go to the hospital.	No Hospital Visit	No Treatment	Treatment Option
S6-7	I didn't receive any snake vaccine.	No Snake Vaccine Received	No Treatment	Treatment Option
S22-1	I consumed a portion of the tree, which is considered the key to its medicinal properties. Eating this herb helps expel the poison from the body.	Expelling the venom by herbal medicine	Effectiveness of Traditional Treatment	Treatment Option
S22-2	After consuming the herb, the poison in my body was eliminated, and I felt well.	Eliminating the poison by herb	Effectiveness of Traditional Treatment	Treatment Option
S22-3	My parents reassured me that nothing would happen as the herbal medicine was working in my body.	Confidence in Herbal Medicine:Reassurance from Parents	Effectiveness of Traditional Treatment	Treatment Option
S22-4	The tree medicine has been effective in preventing and mitigating snakebites.	Preventive and Mitigating Effects	Effectiveness of Traditional Treatment	Treatment Option
S29-5	We believe that hospitals may not have the same methods and remedies as our traditional practices.	Preference for Traditional Medicine	Comparison of Traditional and Hospital Treatments	Treatment Option
D1-9	Traditional remedies involving herbs or potions are considered supplementary measures and should not replace proper medical treatment.	Role of Traditional Remedies in Treatment	Limitations of Traditional Treatment	Treatment Option
D1-10	While traditional remedies may alleviate symptoms in some cases, professional medical attention should always be sought.	Role of Traditional Treatment and Hospital Treatment	Limitations of Traditional Treatment	Treatment Option
D3-1	We sought help from an Ojha who performed prayers	Rely on Ojha for the Treatment	Seeking Treatment	Treatment Option
Factor effect Treatment
S2-6	The best way to treat a snake bite is to go to the hospital, to a doctor, to receive medical treatment.	Hospital Treatment is good for the treatment	Preference for Hospital Treatment	Factor Effect Tretament
S5-7	Nowadays, herbal treatments are not as common. Medical treatment is everything.	Embracing Medical Treatment as the Primary Approach to Snakebite Management	Preference for Hospital Treatment	Factor Effect Tretament
S8-3	Hospital, definitely. It's better to go to a medical hospital immediately after a snake bite.	better to go to a medical hospital immediately after a snake bite.	Preference for Hospital Treatment	Factor Effect Tretament
S11-2	Most of people prefer seeking medical treatment from doctors rather than traditional healers like Ojhas. The credibility of Ojha's treatment has diminished, and people now opt for different types of vaccines offered by doctors.	Shift in Snakebite Treatment Preferences: From Traditional Healers to Hospital Trreatment	Preference for Hospital Treatment	Factor Effect Tretament
S13-5	At my age, I believe going to the hospital is the better option.	going to hospital is the better option.	Preference for Hospital Treatment	Factor Effect Tretament
S15-11	Seeking medical treatment at a hospital is the better choice.	Preference for Hospital Treatment	Preference for Hospital Treatment	Factor Effect Tretament
S17-5	Previously, Ojhas and ayurvedic physicians treated snakebites using spells, but now, people go to hospitals for treatment.	Preference for Medical Treatment	Preference for Hospital Treatment	Factor Effect Tretament
S33-1	In modern snakebite treatment, seeking medical attention is crucial.	Importance of Medical Attention	Preference for Hospital Treatment	Factor Effect Tretament
S34-3	Going to the hospital is the best option.	Hospital Treatment is the best option	Preference for Hospital Treatment	Factor Effect Tretament
S16-8	Hospitals are the best place to seek treatment after a snake bite due to their facilities and expertise.	Hospital is the best place for snake bite treatment	Preference for Hospital Treatment	Factor Effect Tretament
S27-3	Hospital treatment, particularly through a single injection, is considered more reliable and efficient for snakebite cases.	Effectiveness of Hospital Treatment	Preference for Hospital Treatment	Factor Effect Tretament
S17-7	Immediate medical attention is crucial in snakebite cases to prevent fatal consequences, and the cost is secondary to saving lives.	Importance of Life-Saving Immediate Medical Care	Preference for Hospital Treatment	Factor Effect Tretament
S33-5	Seeking medical help is necessary due to the limited effectiveness of traditional methods and the potential dangers associated with snakebites.	Importance of Medical Help： Limitations of Traditional Methods and Risks	Preference for Hospital Treatment	Factor Effect Tretament
D4-7	Yes, now it is advisable to go to the hospital. They have injections for snakebite and even for dog bites.	Advisable to receive antivenom in hospital for the treatment	Preference for Hospital Treatment	Factor Effect Tretament
S17-1	After being bitten, I didn't go to the hospital. Instead, I relied on traditional treatment methods performed by Ojhas.	Relied on Traditional Treatment	Preference for Traditional Treatment	Factor Effect Tretament
S21-8	The initial approach is to use the tree Ojha medicine, and if that's not available or effective, then they go to the hospital.	Preference for Tree Ojha Medicine followed by Hospital Visit in Snakebite Treatment	Preference for Traditional Treatment	Factor Effect Tretament
S21-9	When our own medicines are not available, going to the hospital is preferred.	Preference for Tree Ojha Medicine followed by Hospital Visit in Snakebite Treatment	Preference for Traditional Treatment	Factor Effect Tretament
S21-10	The usual approach is to try the tree Ojha medicine first, and if that doesn't work, they go to the hospital.	Preference for Tree Ojha Medicine followed by Hospital Visit in Snakebite Treatment	Preference for Traditional Treatment	Factor Effect Tretament
S9-8	Regarding the advice received, there were some mentions in science books during my school days about the importance of applying pressure to a snakebite to restrict blood flow. When I was bitten on the hand, I realized the significance of this, and that's why I applied the bandage.	Importance of Appling Tourniquet as First Aid Techniques	Preference for Traditional Treatment	Factor Effect Tretament
S28-4	Despite being bitten many times, consuming the medicine made from the tree has helped eliminate the poison.	Effectiveness of Tree Medicine for multiple snakebite	Preference for Traditional Treatment	Factor Effect Tretament
S30-2	I didn't go to the hospital because we have our own traditional methods for treating snakebites in our community.	Preference for Traditional Treatment	Preference for Traditional Treatment	Factor Effect Tretament
S17-8	Some individuals trust traditional methods performed by Bede, who recite spells and provide treatments for snakebite.	Trust in traditional methods for snakebite treatment	Preference for Traditional Treatment	Factor Effect Tretament
O2-10	Yes, I prefer to rely on the traditional method of using the herbs and my own expertise.	Preference for Traditional Treatment	Preference for Traditional Treatment	Factor Effect Tretament
S5-5	Yes, the snakebite didn't inject venom. So I didn't do anything and didn't go to the hospital.	Drybite: No Hospital Visit	Drybite: No Hospital Visit	Factor Effect Tretament
S9-1	I didn’t feel anything. So I didn’t go to the hospital, I did not have to go to the hospital.	Drybite: No Hospital Visit	Drybite: No Hospital Visit	Factor Effect Tretament
S9-2	The Ojha advised me that the bite was not venomous, so venom did not enter my body.	Drybite: No Hospital Visit	Drybite: No Hospital Visit	Factor Effect Tretament
S14-1	No, I didn't seek any medical treatment because there was no venom involved.	Drybite: No Hospital Visit	Drybite: No Hospital Visit	Factor Effect Tretament
S27-1	I didn't feel poisoned or experience any symptoms, so I didn't take any action or go to the hospital.	Drybite: No Hospital Visit	Drybite: No Hospital Visit	Factor Effect Tretament
S33-6	In the past, traditional remedies were commonly relied upon to treat snakebites. However, as people’s understanding of snakebite management has advanced, traditional methods have been found to be insufficient.	Evolution of Snakebite Treatment	Shifting Treatment Trend	Factor Effect Tretament
S34-2	The decline in the effectiveness of traditional remedies has led to the rise of modern medical treatment.	Shift from Traditional Remedies to Modern Treatment	Shifting Treatment Trend	Factor Effect Tretament
S34-5	The availability of medicinal plants has declined, making hospital treatment more reliable.	Declining Availability of Medicinal Plants: Implications for Hospital Treatment	Shifting Treatment Trend	Factor Effect Tretament
S3-8	My father-in-law insisted that I should be taken to the hospital emergency room.	Father-in-Law's recommendation in Seeking Emergency Medical Care	Family Involvement in Decision Making	Factor Effect Tretament
S12-1	Yes, my family members advised me to go to the hospital and follow the doctor's advice. There are no people around us in our area as they are snake charmers, so everyone was busy with their work. This area is predominantly inhabited by gypsies.	Importance of Seeking Medical Advice advised by family member	Family Involvement in Decision Making	Factor Effect Tretament
S15-12	Traditional spells and herbal remedies are not effective nowadays.	Traditional spells and herbal remedies are not effective	Ineffective of Traditional Treatment	Factor Effect Tretament
S19-8	Bede who have settled are getting far better. We have access to better health facilities and educational opportunities.	Enhanced Access to Facilities for Bede who settled	Access to Treatment	Factor Effect Tretament
O10-2	I need to check the snake to see if it is poisonous or not. If I find that the person has been bitten by a highly poisonous snake, I immediately refer them to a medical facility.	Snake Venom Testing and Referral	Snake Venom Testing and Referral	Factor Effect Tretament
O12-1	I need to check the victim to determine if they have been infected by venom or not. When I encounter a person who has been bitten by a highly venomous snake like a king cobra, I immediately realize that I am unable to provide the necessary treatment. In such cases, I promptly refer the victim to the hospital for proper medical intervention.	Snake Venom Testing and Referral	Snake Venom Testing and Referral	Factor Effect Tretament
O10-3	Yes, for the patients I am unable to cure, especially those bitten by very dangerous snakes, I send them to the hospital for medical treatment.	Unsuccessful Treatment and Hospital Referral	Unsuccessful Treatment and Hospital Referral	Factor Effect Tretament
S3-12	We have only one hospital in a remote area to treat snakebite. Here - how many Ojha are here? So after Ojha's treatment, I think we will go to the hospital. It is a good way.	Limited Healthcare Resources and Traditional Healing	Accessibility Barrier to Hospital Treatment	Factor Effect Tretament
S5-8	Going to the hospital is a good option. If there is a hospital nearby.	Distance Problem for hospital tratement	Accessibility Barrier to Hospital Treatment	Factor Effect Tretament
S22-5	Lack of access to proper medical care, including hospitals, could be a barrier.	Lack of Access to Medical Care	Accessibility Barrier to Hospital Treatment	Factor Effect Tretament
S24-2	This problem becomes more challenging when we need to visit rural areas where hospitals are scarce.	Lack of Transportation	Accessibility Barrier to Hospital Treatment	Factor Effect Tretament
S24-3	Traffic jams further hinder our ability to easily reach the hospital for timely treatment.	Impact of Traffic Jams for accessing hospital	Accessibility Barrier to Hospital Treatment	Factor Effect Tretament
D2-5	He died approximately three hours after being bitten, and he couldn't reach in time.	Delayed Medical Attention	Accessibility Barrier to Hospital Treatment	Factor Effect Tretament
S29-7	In remote rural areas, seeking the help of traditional healers or Ojha is a practical choice due to limited transportation.	Preference for Traditional Healers or Ojhas due to limited transportation	Accessibility Barrier to Hospital Treatment	Factor Effect Tretament
D3-7	Limited access to medical care may have impacted the outcome.	Limited Access to Medical Care	Accessibility Barrier to Hospital Treatment	Factor Effect Tretament
D1-2	The closest hospital was located more than 3 hours away from our village, making it challenging to seek prompt medical attention.	death due to Limited Accessibility of Hospital	Accessibility Barrier to Hospital Treatment	Factor Effect Tretament
D1-5	Lack of immediate transportation options made it challenging to seek prompt medical attention.	Limited Accessibility of Transportation	Accessibility Barrier to Hospital Treatment	Factor Effect Tretament
D5-3	By the time we realized the seriously of the situation, precious time had been lost.	Delay in Seeking Medical Attention	Accessibility Barrier to Hospital Treatment	Factor Effect Tretament
D1-11	Antivenom is available in Dhaka, requiring travel to the city for treatment in rural areas.	accessbility for Antivenom	Accessibility Barrier to Hospital Treatment	Factor Effect Tretament
S24-1	Unfortunately, we don't have a car or motorcycle, making it difficult for us to reach hospitals that are far away.	Lack of Transportation	Accessibility Barrier to Hospital Treatment	Factor Effect Tretament
S1-5	No, I didn't have the money. Snakebite treatment is expensive, and since we are poor, we cannot afford it.	Cost effect access to the treatment	Affordability Barrier to Hospital treatment	Factor Effect Tretament
S18-5	As a poor Bede, it is challenging for me to afford good quality medicines, and any available assistance would be appreciated.	Financial Struggles	Affordability Barrier to Hospital treatment	Factor Effect Tretament
S19-6	I am also concerned about the cost of medical treatment.	Uncertainty about cost for the treatment	Affordability Barrier to Hospital treatment	Factor Effect Tretament
S20-4	It had some effect, but due to financial constraints, I couldn't rely solely on that.	Financial Limitations and Accessibility of Snakebite Treatment	Affordability Barrier to Hospital treatment	Factor Effect Tretament
S23-7	The cost of treatment is challenging and often unaffordable, with prices reaching 20,000 Tk or more.	Financial Challenges for the Treatment	Affordability and Availability Barrier to Hospital treatment	Factor Effect Tretament
D5-5	Yes, unfortunately, hospital treatments can be quite expensive. The medical bills can burden families, especially in cases where urgent and specialized care is required. The financial aspect adds an extra layer of difficulty during such challenging times.	Financial Burden	Affordability Barrier to Hospital treatment	Factor Effect Tretament
O2-11	Yes, exactly. Hospital treatments can be prohibitively expensive for us. We face financial difficulties, and seeking medical help at hospitals with their associated costs is not always feasible. We rely on our traditional practices and have faith in god	Financial Constraints and Faith in Traditional Remedies	Affordability Barrier to Hospital treatment	Factor Effect Tretament
O5-4	No, we don't talk to them. We believe they require a lot of money for their services.	Financial constraints and limited affordability of professional medical services	Affordability Barrier to Hospital treatment	Factor Effect Tretament
D1-8	Hospital treatments can be expensive, and financial constraints can hinder access to medical care.	Financial Implications	Affordability Barrier to Hospital treatment	Factor Effect Tretament
S21-2	The antivenom injection is expensive, costing around 20,000 Tk or even more. It's difficult for us as poor Bedes.	Cost of Antivenom Injection	Affordability Barrier to Hospital treatment	Factor Effect Tretament
O14-4	It is expensive. We have no money to go to a hospital. They require a lot. We will have to gather money from my family, relatives and others in case of snakebite. So, we do not go to the hospital.	Financial Constraints and Shifting Trends	Affordability Barrier to Hospital treatment	Factor Effect Tretament
S22-6	Financial constraints or scarcity of resources could also be barriers.	Financial Constraints	Affordability Barrier to Hospital treatment	Factor Effect Tretament
D1-6	His financial circumstances prevented him from affording the necessary hospital visit and treatment.	Financial Constraints	Affordability Barrier to Hospital treatment	Factor Effect Tretament
S19-5	I am not sure which doctor I should consult for this.	Uncertainty about medical doctor	Availability Barrier to Hospital Treatment	Factor Effect Tretament
D3-6	Antivenom was not readily available or administered in his case.	Unavailability of Antivenom	Availability Barrier to Hospital Treatment	Factor Effect Tretament
D4-1	There were no hospital injections available at that time.	Unavailability of Medical Injections	Availability Barrier to Hospital Treatment	Factor Effect Tretament
D4-6	That's correct. There was no immediate medical intervention available.	Limited Medical Resources	Availability Barrier to Hospital Treatment	Factor Effect Tretament
O15-1	I want to send a victim to the hospital if he/she shows critical symptoms. But you know anti-venom is actually hardly found in hospitals in rural areas.	hardly found in hospitals in rural areas.	Availability Barrier to Hospital Treatment	Factor Effect Tretament
S16-6	Limited operating hours of hospitals and community clinics posed difficulties in accessing immediate medical care during nighttime.	Limited Operating Hours	Availability Barrier to Hospital Treatment	Factor Effect Tretament
S16-7	Small community clinics in rural areas also faced the challenge of limited operating hours, typically closing at night.	Limited Operating Hours	Availability Barrier to Hospital Treatment	Factor Effect Tretament
O11-3	We rarely receive an anti-venom injection at the hospitals in Bangladesh and India. The anti-venom injection is not supplied to most of the hospitals.	Lack of anti-venom	Availability Barrier to Hospital Treatment	Factor Effect Tretament
D1-3	Without proper medical care, the venom spread throughout his body, leading to his death.	Lack of proper medical care lead the death	Availability Barrier to Hospital Treatment	Factor Effect Tretament
D3-3	Unfortunately, he passed away before receiving any medical treatment.	Lack of timely medical treatment resulting in death	Availability Barrier to Hospital Treatment	Factor Effect Tretament
S3-14	We face stigma sometimes in a hospital, pharmacy, or wherever so I don’t want to go there. Many people hate and neglect us, we are looked down. They think the Bede are the low caste people	Stigma and discrimination in a hospital	Acceptability Barrier to Hospital Treatment	Factor Effect Tretament
S31-4	They do not understand us, Bede. Sometimes we are told that Bede eat snakes, have a dirty job, smell bad, and are homeless	Stigma and discrimination for Bede	Acceptability Barrier to Hospital Treatment	Factor Effect Tretament
D3-5	There was no specialized snakebite treatment available at the hospital in Rajshahi.	Limited Medical Resources	Acceptability Barrier to Hospital Treatment	Factor Effect Tretament
D4-5	He died because there was no hospital or injection available.	Limited Medical Resources	Acceptability Barrier to Hospital Treatment	Factor Effect Tretament
S23-6	Hospital treatment is preferred now as the necessary injections are available. However, the cost is a major barrier.	Availability and Cost of Injections	Affordability and Availability Barrier to Hospital treatment	Factor Effect Tretament
O2-9	Hospitals use injections made from the tree and snake venom to treat snakebites. It is an expensive treatment, and not everyone can afford it.	Expensive treatment, limited affordability	Affordability and Availability Barrier to Hospital treatment	Factor Effect Tretament
S34-4	It does require money.(for hospital treatment)	Financial Implications	Affordability and Availability Barrier to Hospital treatment	Factor Effect Tretament
S34-6	Medicinal plants are now only found in the hill tracts, not in cities, bushes, or mountains.	Limited Availability of Herbal Medicine	Availability Barrier to Herbal Medicine	Factor Effect Tretament
S29-8	Traditional treatments were often the only option when hospital facilities were not readily available.	Limited Availability of Hospital Facilities	Availability Barrier to Herbal Medicine	Factor Effect Tretament
S34-7	The areas where these plants used to grow have been cleared and developed into buildings.	Limited Availability of Herbal Medicine	Availability Barrier to Herbal Medicine	Factor Effect Tretament
O2-3	These trees are not available in Bangladesh.	Decline of HerbalMedicine	Availability Barrier to Herbal Medicine	Factor Effect Tretament
O2-4	The availability of these trees has decreased compared to the past, but they still exist. There are various reasons for their reduced availability, such as deforestation and environmental changes.	Decline of Herbal Medicine due to environmental changes	Availability Barrier to Herbal Medicine	Factor Effect Tretament
O4-2	But now we cannot use the herbs because it is not available.	Unavailable of herbs	Availability Barrier to Herbal Medicine	Factor Effect Tretament
O5-3	However, the herbal sources are located in places like Assam, Laxmipur, Guwahati, and Andaman Island.	Unavailable of herbs	Availability Barrier to Herbal Medicine	Factor Effect Tretament
S20-5	The community clinic I went to in the evening was closed at the time.	Limited Operating Hours	Availability Barrier to Herbal Medicine	Factor Effect Tretament
O7-3	But we cannot go to the places where we could get the herbal medicine for snakebite. I do not get my own medicine (for snakebite) now because I cannot go to India. It costs a lot.	Unavailable of herbs	Availability Barrier to Herbal Medicine	Factor Effect Tretament
O8-3	But many of the traditional herbs are difficult to find due to rural development and cash crop agriculture.	Unavailable of herbs	Availability Barrier to Herbal Medicine	Factor Effect Tretament
O9-2	I import the herbs from South Africa in cooperation with my friend who works at the army as it is difficult to obtain the herbs here. We cannot work without them.	Imported Herbs and Limited Local Access	Availability Barrier to Herbal Medicine	Factor Effect Tretament
S1-10	I didn't have my own medicine. I couldn't go to India to get it as it's costly. It's beyond Assam, Laxmipur, Guwahati.	Lack of traditional Medicine Cost of treatment	Availability Barrier to Herbal Medicine	Factor Effect Tretament
S6-3	I couldn't go to the hospital because it was closed, .	Hospital close	Availability Barrier to Herbal Medicine	Factor Effect Tretament
S1-12	When I don't have our own medicine, I go to the hospital. Nowadays, it is hard to find our own medicine.	Seeking hospital treatment, Difficulty finding own medicine	Availability Barrier to Herbal Medicine	Factor Effect Tretament
S6-4	so, I resorted to traditional methods like extracting the venom through light	Hospital was closed and used Traditional Venom Extraction	Availability Barrier to Herbal Medicine	Factor Effect Tretament
S19-4	I have run out of it and need to get more, but it's not readily available here. It usually comes from outside.	Unavailability of Herbal Medicine	Availability Barrier to Herbal Medicine	Factor Effect Tretament
S20-7	It can be found in many mountainous areas around Chittagong.	Availability of herbal medicine in Chittagong	Availability Barrier to Herbal Medicine	Factor Effect Tretament
S1-11	It's not available now. However, it used to be available in Bangladesh in the past.	Lack of traditional medicine	Availability Barrier to Herbal Medicine	Factor Effect Tretament
S21-5	I couldn't afford to go to India to get my own medicines. They are not available locally.	Unavailability of Herbal Medicine	Availability Barrier to Herbal Medicine	Factor Effect Tretament
S21-6	The medicines require fresh herbs that are 1 to 2 months old, which are difficult to find now.	Difficulty in Finding Fresh Herbs	Availability Barrier to Herbal Medicine	Factor Effect Tretament
S21-7	The Hill Tracts still have those herbs, but it's difficult for us to access them quickly.	Difficulty in Accessing Herbs	Availability Barrier to Herbal Medicine	Factor Effect Tretament
D1-4	Unfortunately, we were unable to provide him with any traditional remedies or treatments at that critical moment.	Inability to Administer Traditional Treatment	Availability Barrier to Traditional Treatment	Factor Effect Tretament
D5-2	Initially, we underestimated the severity of the snakebite, unaware that it was venomous.	Underestimation of Venomous Snakebite	Lack of Awareness	Factor Effect Tretament
D5-4	Yes, sadly, our misjudgment proved fatal.	Fatal consequences of misjudgment or delay in seeking medical intervention.	Lack of Awareness	Factor Effect Tretament
O3-2	Catch a chicken, place the anus of the chicken on the bite site and keep it that way for some time.	Chicken test for Snakebite Assessment	Traditional Venom Test	Factor Effect Tretament
O14-2	With a lot of experience, usually we understand whether the venom is venomous (dry bite) or not only by looking at the face and the symptoms.	Face examination for Diagnosis	Traditional Venom Test	Factor Effect Tretament
O13-3	Yes, one of the methods we use is to recommend the victim to eat chili. If they don't feel any taste or sensation, it indicates that the bite is venomous.	Chili Sensation Test to judge venomous snakebite	Traditional Venom Test	Factor Effect Tretament
O15-4	There must be a sign of two fangs at a certain distance if the victim was bitten by a cobra.	Diagnostic Signs	Traditional Venom Test	Factor Effect Tretament
S29-6	For identifying a venomous snakebite, we use a blade and apply chili powder or salt, which will not cause pain if venomous.	Application of Chili Powder or Salt for Diagnosis	Traditional Venom Test	Factor Effect Tretament
S9-3	But if I feel something strange or become paralyzed, I have to visit the hospital.	necessary to visit hospital in case of envemoming	Treatment advice	Factor Effect Tretament
S2-4	No poison (after traditional treatment)	Absence of Poison	Outcome of Traditional Treatment	Factor Effect Tretament
S3-13	They (Traditional healers) could not pull the poison out, only stopped the flow of poison. Later, they took me to the hospital whatever time it took.	Poison unontrol by Ojha and Hospital Visit	Outcome of Traditional Treatment	Factor Effect Tretament
Occupational risk/disease
S1-3	The bite occurred here, in Savar. I was close to death.	Close to death	Impact of Snakebite	Occupational Risk/Disease
S3-9	I used to be afraid... scared of snakes. Now I no longer feel comfortable doing snake charming, I'm afraid. That's why I changed jobs to become an electrician.	From Fear to Career Change	Impact of Snakebite	Occupational Risk/Disease
S3-10	The snakebite changed everything in my life.	snakebite changed everything in my life.	Impact of Snakebite	Occupational Risk/Disease
S9-9	Personally, I experienced a sense of fear and anxiety after the bite, as the fear of being bitten by a snake had taken hold of me. This fear affected my life.	Emotional Response:Lingering Fear	Impact of Snakebite	Occupational Risk/Disease
S18-6	After the snakebite experience, I started working at a garment factory and no longer engage in snake charming.	Occupational Shift due to snakebite experience	Impact of Snakebite	Occupational Risk/Disease
S1-4	Most people here are snake charmers. We catch cobras, that's why we are bitten by a snake	many snakebite incidence due to the snake-related occupation	Occupational Characteristic of Snake Charmer	Occupational Risk/Disease
S2-3	When the snake bit me, I was showing.	snakebite happened during snakeshow	Occupational Characteristic of Snake Charmer	Occupational Risk/Disease
S3-1	The snake bit me many times.	Multiple SnakeBite Incidence	Occupational Characteristic of Snake Charmer	Occupational Risk/Disease
S3-2	Once it was very dangerous, once.	Severity of Bite	Occupational Characteristic of Snake Charmer	Occupational Risk/Disease
S3-11	Actually, in this area, many of us have died due to snakebites. Many, dead.People have died in various places here and in other areas.	High Incidence of Snakebites	Occupational Characteristic of Snake Charmer	Occupational Risk/Disease
S4-5	Unfortunately, yes. My uncle, who was also a snake charmer, passed away due to snakebite.	Fatality Due to Snakebite	Occupational Characteristic of Snake Charmer	Occupational Risk/Disease
S6-6	However, I have lost family members to snakebites, including my uncle and brother	Fatality Due to Snakebite	Occupational Characteristic of Snake Charmer	Occupational Risk/Disease
S7-4	Snakebite incidence is high in this place (Pura village) because we go to many places and return here with snakes we caught. So sometimes snakes bite us when we are playing or feeding.	High snakebite incidence	Occupational Characteristic of Snake Charmer	Occupational Risk/Disease
S8-1	It happened in this place. There have been many snakebites in these locations. We engage in activities such as playing with snakes, catching them, selling them, and even dancing with them. We are Shapuria, snake charmers. It's common for us to get bitten when we interact with snakes regularly.	High snakebite incidence due to the occupation	Occupational Characteristic of Snake Charmer	Occupational Risk/Disease
S8-4	I have been bitten around twenty or thirty times.	High Frequency of Snakebites	Occupational Characteristic of Snake Charmer	Occupational Risk/Disease
S8-5	We play with snakes, catch snakes, sell snakes, and dance with the snakes. We are Shapuria (snake charmer). If you play snakes every day, it is usual that they bite you.	High Frequency of Snakebites	Occupational Characteristic of Snake Charmer	Occupational Risk/Disease
S15-5	Snakebite among us is quite common, it is a risk of the profession.	High Incidence of Snakebites	Occupational Characteristic of Snake Charmer	Occupational Risk/Disease
S15-6	We intentionally get bitten by snakes on a stage during the Jhapan festival to show our power and superiority in handling snakebite.	Ritualistic Snakebite	Occupational Characteristic of Snake Charmer	Occupational Risk/Disease
S15-9	My uncle, grandfather, and other relatives died from snakebite. Just six months ago, a young boy from the neighborhood also died.	High Incidence of Snakebites	Occupational Characteristic of Snake Charmer	Occupational Risk/Disease
S15-13	As a snake charmer and catcher, I have been bitten several times, putting me at a higher risk.	High Frequency of Snakebites	Occupational Characteristic of Snake Charmer	Occupational Risk/Disease
S16-1	When I play with snakes, I often get bitten on my hands or sometimes on my ear.	Frequent Snake Bites	Occupational Characteristic of Snake Charmer	Occupational Risk/Disease
S16-4	Two members of my family have died from snake bites.	Deaths in the Family and Community	Occupational Characteristic of Snake Charmer	Occupational Risk/Disease
S21-1	I was bitten by a snake over 70 times, but I don’t have any problems. Ahaetulla nasuta (last time).	High snakebite incidence	Occupational Characteristic of Snake Charmer	Occupational Risk/Disease
S28-1	I have been bitten by snakes 37 times, mostly by the cattle snake.	Multiple Snake Bites	Occupational Characteristic of Snake Charmer	Occupational Risk/Disease
S30-5	Unfortunately, many Bedes have lost their lives due to snake bites.	Frequency of Snakebites among Snake Charmers	Occupational Characteristic of Snake Charmer	Occupational Risk/Disease
S30-6	Being bitten is sometimes unavoidable for snake charmers like me.	Unavoidable Snakebites	Occupational Characteristic of Snake Charmer	Occupational Risk/Disease
D1-7	Numerous snakebite-related deaths have occurred in our village in recent years.	High Incidence of Snakebites	Occupational Characteristic of Snake Charmer	Occupational Risk/Disease
D2-2	In the past year, we have lost a young boy and a middle-aged man due to snakebite.	High Incidence of Snakebite	Occupational Characteristic of Snake Charmer	Occupational Risk/Disease
O2-6	When it comes to handling snakes and using the medicine, there are risks involved, especially if not done properly. It requires expertise and caution. We follow our traditional practices and ensure the safety of ourselves and others.	Importance of Expertise and Caution in Traditional Snake Handling	Occupational Characteristic of Snake Charmer	Occupational Risk/Disease
O2-14	Yes, there have been a significant number of deaths, but we haven't calculated the exact figures. It could be over two or four thousand individuals who have lost their lives due to snakebites.	high snakebite fertality	Occupational Characteristic of Snake Charmer	Occupational Risk/Disease
O10-4	Unfortunately, a lot of people have died before, but even now two, three people among us have died because of snakebite every year.	High incidence of snakebite	Occupational Characteristic of Snake Charmer	Occupational Risk/Disease
S6-1	When the snake bit me, I felt lightheaded and my legs became weak.	Adverse Symptoms Following Snakebite: Lightheadedness and Weakened Legs	Physical Symptom	Occupational Risk/Disease
S6-2	After the snakebite, I didn't experience headaches, but my foot was shaking.	Absence of Headaches but Foot Tremors Following a Snakebite	Physical Symptom	Occupational Risk/Disease
S9-5	There was no problem after the venom was taken and dropped. Just the site was burned a little, as the snake bit. The bite place has become a hole.	Burned Site and Formation of a Hole at the Bite Location	Physical Symptom	Occupational Risk/Disease
S15-2	I had a headache and a little dizziness after I was bitten by a snake. I did not feel good	headache and a little dizziness	Physical Symptom	Occupational Risk/Disease
S16-3	Usually, there is irritation and swelling after a snake bite, which can be quite uncomfortable.	Irritation and Swelling	Physical Symptom	Occupational Risk/Disease
S18-4	I continue to take painkillers to alleviate the ongoing discomfort caused by the snakebite.	Pain remains	Physical Symptom	Occupational Risk/Disease
S19-2	The swelling and pus formation were indications of the snakebite.	Swelling and Pus Formation	Physical Symptom	Occupational Risk/Disease
S19-3	The swelling had a greenish hue.	Greenish Hue	Physical Symptom	Occupational Risk/Disease
S23-1	I had two blisters that appeared after the snakebite.	two blisters after snakebite	Physical Symptom	Occupational Risk/Disease
S29-1	My hand swelled up, and I felt intense pain similar to a catfish bite.	Swelling and Intense Pain	Physical Symptom	Occupational Risk/Disease
S32-1	The hand becomes numb instantly when bitten by a snake.	Instant Numbness	Physical Symptom	Occupational Risk/Disease
S11-1	When a person is bitten by a venomous snake, they may not be able to speak or call for help. They become incapacitated and eventually die.	Communication Impairment and Mortality in Venomous Snakebite Cases	Neurotoxic Symptom	Occupational Risk/Disease
S15-3	I have lost all interest in it, I don’t have the motivation to work as a snake charmer.	Loss of Motivation in the Snake Charming Profession	Mental Symptom	Occupational Risk/Disease
S3-3	I saw how it went for a while. But gradually I lost all my sensation, felt paralyzed, overwhelmed, and gradually lost consciousness.	losing sensation, feeling paralyzed, overwhelmed, and eventually losing consciousness.	Symptoms and Progression	Occupational Risk/Disease
S31-2	Sometimes, blood may come out from the snakebite, which can be alarming.	Presence of Blood from Snakebite	Alarming Blood Flow from Snakebite	Occupational Risk/Disease
D4-3	Yes, he died after receiving treatment from the Ojha.	Ineffectiveness of Traditional Treatment	Outcome of Traditional Treatment	Occupational Risk/Disease
D4-4	Yes, even after taking tree medicine, he died.	Ineffectiveness of Tree Medicine	Outcome of Traditional Treatment	Occupational Risk/Disease
S16-2	Snakes can reach and bite anywhere on the body, including the head.	Snakebite Patterns and Body Part Vulnerability	Snakebite Vulnerability and Body Part Targeting	Occupational Risk/Disease
S9-6	Most of us play with snakes even if their fangs are broken, knowing that they will regrow in two or three months. However, it is important to remember that playing with a snake with broken fangs can still be dangerous.	Risk of Playing with Broken Fangs	Ineffective of the Defangs	Occupational Risk/Disease
O12-2	Yes, unfortunately, my uncle and cousin have died from snake bites. In many areas, more people have died due to snake bites.	Snakebite Incidents	High incidence of snakebite	Occupational Risk/Disease
Preventive measures
S1-8	Due to my fear, I remove the snakes' fangs and discard them.	Defangs for fear management	Snake Handling Practice	Preventive Measures
S1-9	After the removal of the venom glands, the snakes no longer produce venom.	Venom Removal	Snake Handling Practice	Preventive Measures
S4-1	We also take precautions by removing the snakes' fangs before the show to minimize the risk of snakebites.	Fang Removal to minimize the risk of snakebites.	Snake Handling Practice	Preventive Measures
S4-4	All my snakes don't have fangs as they have been removed. There are 2 fangs in the mouth (of a snake). There is no danger if these fangs were removed. The fangs are broken; then we can hold a snake show with snakes, cobras.	Defangs	Snake Handling Practice	Preventive Measures
S5-1	There is no need to seek treatment at that time as the venom gland was removed. The snake became a nonvenomous snake.	Venom Gland Removal:become non-venomous snake	Snake Handling Practice	Preventive Measures
S7-1	The snake had a lot of poison, but the snake could not penetrate on my hand, as I removed my hand quickly.	Minimal Exposure of Snakebite Due to Swift Hand Withdrawal	Snake Handling Practice	Preventive Measures
S8-2	There is no need to seek treatment at that time as the venom gland was removed.	Venom Gland Removal	Snake Handling Practice	Preventive Measures
S14-4	The fangs grow again even after they were removed.	Fang Regrowth	Snake Handling Practice	Preventive Measures
S14-5	This is a safety measure. Nothing will happen as the venom pouch was extracted.	Consequences of Venom Pouch(Gland) Removal	Snake Handling Practice	Preventive Measures
S21-3	I remove the fangs of the snakes to prevent them from biting.	Fang Removal	Snake Handling Practice	Preventive Measures
S14-2	However, if a snake's venom pouch is removed, it can't produce venom anymore, .	Venom Gland Removal	Snake Handling Practice	Preventive Measures
S31-1	We extract the venom or remove the fangs from snakes.	Extraction of Venom or Removal of Fangs	Snake Handling Practice	Preventive Measures
S31-3	The snakes I work with do not have venom, so there is no harm or danger.	Lack of Venom in Snakes Worked with	Snake Handling Practice	Preventive Measures
S2-1	My hand was bitten by a snake, but the snake didn't have fangs because we cut them with a knife/hammer. What happens if you get bitten by a non-venomous snake? Nothing happens.	Fang Removal:become non-venomous snake	Snake Handling Knowledge	Preventive Measures
S2-5	It's something we learn from childhood. We learn which snakes are non-venomous.	Knowledge Transmission about snake disrtingsion	Snake Handling Knowledge	Preventive Measures
S9-4	I think when we played and were young, we used to put herbal medicine inside our bodies and penetrated it. What would have happened if a snake had bitten? We would insert medicine into our body. So, It would not let the poison to be infected in my body. Means, poison doesn’t make an effect. Then, I know that I have medicine In my body. I tied up here. After that, I was upset, this was the first t…	Exploring the Practice of Internalizing Herbal Medicine for Snakebite Protection	Traditional Treatment	Preventive Measures
S9-7	If bitten, the venom may spread, posing a risk of death. That's why I applied a bandage to the wound - to prevent the venom from spreading. The purpose of using the bandage was for safety reasons.	Appling Tourniquet for Venom Control	Traditional Treatment	Preventive Measures
S21-4	I feel scared even though I remove the fangs because the venomous gland (venom gland) is still present in their mouth.	Fear despite Fang Removal	Concerns and Limitations of Fang Removal	Preventive Measures
O12-3	We break these fangs, but, its poison tooth, it But later, one month, two months they grow again.	Fang Regrowth	Ineffective of Refangs	Preventive Measures
Snake Charming Tradition
S4-2	Yes, this profession has been passed down through generations in my family. Our ancestors were snake charmers, and I have continued their legacy. While it is a family tradition, it's not something I particularly enjoy, as it involves a nomadic lifestyle and being away from home.	Preserving the Family Tradition	Occupational Inheritance	Snake Charming Tradition
S4-3	Yes, several members of my family are involved in this profession. My father used to be a snake charmer, but he has retired now. Among my brothers-in-law, four of them continue to practice this profession.	Family Legacy and Continuity: The Tradition of Snake Charming Across Generations	Occupational Inheritance	Snake Charming Tradition
Impact on Life
S1-6	Our snake-related work, such as being snake charmers and traditional healers, has decreased compared to the past.	Decline in Snake-Related Works	Occupational Constraints and Limited Choices	Impact on Life
O2-1	We don't have the same opportunities and business as before.	Decline in Snake-Related Professions and Practices	Occupational Constraints and Limited Choices	Impact on Life
S15-1	I want to quit the business of snake charmer, if I get a good job, get a good job, I will not do the snake business anymore.	Desire to Quit Snake Charmer Business	Occupational Constraints and Limited Choices	Impact on Life
O2-12	The demand for snake charming has decreased over time. People are not as interested in seeing snakes or acquiring snake-related items like stones. The decrease in demand has had an impact on our income. We used to have more opportunities in the past, but now the demand is declining day by day.	Decreased Demand and Income in Snake Charming	Occupational Constraints and Limited Choices	Impact on Life
O2-13	I often contemplate giving up snake charming, but I don't have any other options. This is the only work I know, and without it, I wouldn't be able to sustain myself. Other jobs would only provide a monthly salary of 2,000 to 3,000 Tk, which wouldn't be enough. Additionally, I haven't received much education, so finding alternative employment is challenging.	Limited Alternative Job Options	Occupational Constraints and Limited Choices	Impact on Life
S1-7	Yes, I continue to work as a snake charmer. There is no choice, cannot help it.	Snake charmer, No choice	Occupational Constraints and Limited Choices	Impact on Life
O14-3	What else can I do? I am poor and helpless. I cannot do any other job, and I need to provide for my family. I am not educated enough to pursue other occupations.	Seeking Solutions for Financial Hardship and Limited Job Opportunities	Occupational Constraints and Limited Choices	Impact on Life
S10-1	Many traditional healers have faced difficulties in effectively treating snakebite cases. Sometimes, the treatment method itself can be dangerous, leading to fatal outcomes.	Ineffectiveness of Traditional Healing	Outcome of Traditional Treatment	Impact on Life
Animal Welfare
S14-3	but the snake's appearance may deteriorate, and surgery for removing the pouch can be challenging	Bad Consequences of Venom Pouch Removal	Snake Handling Practice	Animal Welfare
Cause of Death
D1-1	Immediate treatment by applying a bandage wasn't possible, The venom affected his head, resulting in his untimely demise.	Lack of Prompt Treatment (Tourniquet) and result the death	Importance of Prompt and Adequate Treatment	Cause of Death
D2-1	He was a snakebite healer, and he was trying to suck the poison out of the patient's wound. However, he made a mistake and said the wrong spells, resulting in the snake biting him and causing his death.	Misrecitation of Spells result the death	Errors in Traditional Healing Practices	Cause of Death
D2-3	Instead of being calmed, the snake bit him, leading to his death.	the snake bit him, leading to his death.	Failure of Snake Calming Technique Leading to Fatal Snakebite	Cause of Death
D2-4	The healer used a flute known as the "flute of death" during treatment, believing it could prevent the snake from biting. However, in this case, the snake disregarded the flute's influence and bit the healer.	the snake bit him, leading to his death.	Failure of Snake Calming Technique Leading to Fatal Snakebite	Cause of Death
D5-1	Unfortunately, there was a slight delay in reaching the hospital.	Consequences of delayed medical intervention.	Access to Treatment	Cause of Death
D4-2	Despite Taking tree medicine, he passed away.	Ineffectiveness of Herbal Medicine	Failed Traditional Treatment	Cause of Death
